# Supplementary material for: EMT-activated secretory and endocytic vesicular trafficking programs underlie a vulnerability to PI4K2A antagonism in lung cancer
Source: J Clin Invest. 2023 Apr 3;133(7):e165863. doi: 10.1172/JCI165863 (PMC10065074; doi:10.1172/JCI165863)
Supplement: Supplemental table 2 [file jci-133-165863-s179.xls]

## Sheet: TurboID and IP
TurboID/MS	IP/MS
ABCC1	AARS1
ABCC4	ABCF2
ABCC5	ACAT1
ABI1	ACAT2
ABI2	ACIN1
ABL2	ACO2
ACACA	ACOT7
ACACB	ACTB
ACAP2	ACTC1
ACSL4	ACTN1
ADAM22	ACTN4
ADAM9	ACTR1A
ADCY3	ACTR2
ADCY9	ACTR3
ADD1	ADH5
ADD2	AGA
ADGRG6	AGK
ADGRL2	AGO2
AGAP1	AHCY
AGFG1	AHNAK2
AHCYL1	AHSA1
AHCYL2	AIFM1
AHNAK	AIMP2
AIFM2	AIP
AJUBA	AK2
ALDH1B1	AKR1C2
AMOT	ALDH18A1
ANKRD26	ALDH3A2
ANKRD50	ALDH7A1
ANO6	ALDOA
ANTXR1	ALDOC
AP1B1	ANO7
AP1G1	ANP32A
AP3M1	ANP32B
AP3M2	ANXA11
AP4E1	ANXA4
AP4M1	ANXA5
APBB2	ANXA7
APC	AP1G1
APLP2	AP3M1
APP	APMAP
APPL1	APRT
APPL2	ARCN1
ARFGEF1	ARF3
ARFGEF2	ARF6
ARFGEF3	ARHGDIA
ARFIP2	ARL1
ARHGAP1	ARL2
ARHGAP12	ARPC1A
ARHGAP32	ARPC1B
ARHGAP39	ARPC2
ARHGEF11	ARPC3
ARHGEF40	ARPC4
ARVCF	ARPC5
ATP13A3	ARPC5L
ATP1A1	ASNA1
ATP1B1	ASNS
ATP2B1	ASPH
ATP2B4	ATIC
ATP7A	ATP1A1
AVL9	ATP2A2
AXL	ATP5F1A
BAG2	ATP5F1B
BAG3	ATP5MF-PTCD1
BAIAP2L1	ATP5PB
BASP1	ATP5PD
BCR	ATP6V0C
BIN1	ATP6V1A
BORCS5	ATP6V1E1
BORCS6	AXL
C2CD2	BAG2
C2CD2L	BAG6
CADM4	BANF1
CASK	BCAP31
CASKIN2	BCAR1
CASP4	BIRC2
CAV1	BLVRB
CAVIN1	BPIFB1
CCDC8	BRIX1
CCDC88A	BSG
CCDC88C	BTF3
CCNB1	BUB3
CCT2	BZW1
CCT4	CACYBP
CCT5	CAD
CCT6A	CALR
CCT7	CALU
CCT8	CANX
CCZ1B	CAP1
CD151	CARM1
CD44	CAVIN1
CDC37L1	CBR1
CDC42BPA	CBX3
CDC42BPB	CBX5
CDC42EP4	CCAR2
CDC45	CCDC178
CDCP1	CCT2
CDH2	CCT3
CDK17	CCT4
CDV3	CCT5
CEP350	CCT6A
CEP97	CCT7
CHCHD3	CCT8
CHEK1	CDC20
CKAP4	CDC42
CLINT1	CDV3
CLIP3	CEP170
CLTC	CGAS
CNNM3	CHAF1B
CNOT6L	CHD5
CNOT8	CHMP4B
CNP	CHORDC1
COBLL1	CKB
CORIN	CKMT1A
CPNE1	CLCA3P
CPNE8	CLIC1
CRYBG3	CLTA
CSE1L	CLTC
CTNNA1	CLVS1
CTNNB1	COPA
CTNND1	COPB1
CUL3	COPB2
CXADR	COPE
CYTH1	COPG1
DAG1	COPS2
DBT	COPS4
DCAF10	COPS6
DCBLD2	COPS7A
DDT	COPZ1
DEF8	COTL1
DENND4A	COX15
DENND6A	COX7A2
DEPDC7	CPNE1
DHRS7B	CPSF6
DIAPH3	CRABP2
DIP2B	CRKL
DLG1	CS
DLGAP4	CSDE1
DLST	CSE1L
DMXL1	CSNK1E
DMXL2	CTAG1A; CTAG1B
DNAAF5	CTBP1
DNAJC10	CTPS1
DOCK10	CUL1
DOCK11	CUL2
DOCK9	CUX1
DOK1	CYB5R3
DPM1	CYC1
DSG2	CYCS
DTL	CYFIP2
DTNA	DAD1
DTNB	DAXX
ECE1	DAZAP1
ECH1	DCAF10
EEA1	DCAF13
EGFR	DCTN2
EHBP1	DDB2
EHBP1L1	DDOST
EHD1	DDX21
EHD2	DDX28
EHD4	DDX39A
ELFN1	DDX39B
EPB41L2	DFFA
EPB41L5	DKC1
EPHA2	DMBT1
EPN1	DNAJB1
EPN2	DNAJC11
ERBB2	DNAJC9
ERBIN	DNM1L
ESYT2	DNM2
EXOC1	DPP3
EXOC3	DR1
EXOC4	DTD1
EXOC7	DYNC1H1
F8A1	DYNC1I2
FAM126A	DYNC1LI2
FAM129A	DYNLRB1
FAM129B	EBNA1BP2
FAM160A2	ECH1
FAM171A1	ECPAS
FAM91A1	EDF1
FARP1	EEF1E1
FAT1	EEF2
FCHO2	EFCAB5
FERMT2	EFHD2
FIBP	EFTUD2
FIG4	EHD1
FKBP15	EIF2S1
FLG2	EIF2S2
FLVCR1	EIF2S3
FMNL1	EIF4A1
FMNL2	EIF4A2
FNBP1	EIF4G2
FNBP1L	EIF4H
FRMD6	EIF5
GANAB	ELAC2
GFOD2	EML5
GGA1	ENO1
GGH	EPB41L2
GNS	EPHA2
GOLGA4	EPPK1
GPRIN1	ERBB2
GRAMD1A	ERP29
GRIPAP1	ESYT1
GSK3A	ETF1
HBS1L	ETFB
HEXB	EVPL
HGS	EXOSC2
HIP1	EXOSC4
HIP1R	EXOSC5
HLA-A	EZR
HLA-A	FABP5
HOOK3	FAM50A
HRNR	FARSB
HSD17B4	FASN
HSDL2	FDPS
HTT	FH
IARS2	FIP1L1
IGF2R	FKBP1A
IL6ST	FKBP4
IMMT	FLNA
INPP5B	FLNB
INSR	FLNC
IQGAP1	FMNL3
ITCH	FRG1
ITGA1	FSCN1
ITGA2	FUBP1
ITGA3	G6PD
ITGA4	GALK1
ITGA5	GANAB
ITGA6	GAPDH
ITGAV	GARS1
ITGB1	GART
ITGB4	GCN1
ITGB5	GDI2
ITSN1	GFPT1
ITSN2	GLG1
JAK1	GLO1
JAM3	GLOD4
JPH1	GLRX3
JUP	GLS
KCNMA1	GLUD1
KCNN4	GMPS
KEAP1	GNA14
KHNYN	GNAI2
KIAA0355	GNB2
KIAA0754	GOT2
KIAA1522	GPD2
KIDINS220	GPI
KRIT1	GPX4
KRT1	GRHPR
KRT14	GRPEL1
KRT9	GSK3A
LAMTOR1	GSN
LARP1B	GSTO1
LIN7A	GYG1
LIN7C	H2AC20
LLGL1	H2AW
LMTK2	H2AX
LNPEP	H2AZ2
LRBA	H2BC18
LRCH1	H2BC21
LRP1	H3-3A; H3-3B
LRPPRC	HACD3
LRRC8A	HAT1
LRRC8C	HDAC2
LRRC8D	HDLBP
LRSAM1	TPI1
MAGI1	HGS
MAP4K4	HINT1
MAP4K5	HK2
MARCKS	HLA-C
MARK1	HM13
MARK2	HMCES
MARK3	HMGB1
MCAM	HNRNPA0
MCC	HNRNPA2B1
MCCC1	HP
MCCC2	HPRT1
MEAK7	HSD17B11
MET	HSD17B12
MICAL1	HSP90AA1
MICAL3	HSP90AB1
MINK1	HSP90B1
MON2	HSPA2
MPDZ	HSPA4
MPP6	HSPB1
MPP7	HSPD1
MPRIP	HSPE1
MRC2	HSPH1
MTM1	HTRA2
MTMR1	HYOU1
MTMR10	IARS1
MTMR12	IDH1
MTOR	IDH3A
MTX2	IFITM2
MYL12B	IL1RN
MYL6B	IL36G
MYO18A	IMPA1
MYO1B	IMPDH2
MYO5A	INPP5K
MYOF	IP6K2
N4BP1	IPO5
NAPA	IPO7
NBEA	IQGAP1
NBEAL1	ITGA6
NDUFA13	ITGB1
NDUFS7	KARS1
NECTIN2	KBTBD7
NEK6	KDELR1
NF1	KIF5B
NF2	KLHDC10
NIPSNAP1	KLK10
NIPSNAP2	KPNA2
NISCH	KRT18
NOTCH1	KRT31
NOTCH2	KRT73
NPC1	KRT79
NPTN	KRTCAP2
NQO1	LACTB2
NT5E	LANCL1
NUMB	LAP3
NUP93	LARS1
OCLN	LASP1
OPHN1	LDHA
PACS1	LDHB
PACSIN2	LIMS1
PACSIN3	LMAN2
PAK4	LMNB2
PARD3	LRPPRC
PARD6B	LRRC47
PC	LRRC59
PCCA	LSM4
PCCB	LUC7L3
PCDH7	LYAR
PCNA	M6PR
PDCD5	MACROH2A1
PDCL	MAGEA4
PDXDC1	MAL2
PEA15	MAP2K3
PEAR1	MAPK1
PFAS	MARS1
PFDN6	MAT2A
PHACTR4	MCM2
PHLDB1	MCM3
PHLDB2	MCM4
PI4K2A	MCM6
PI4KA	MDH1
PICALM	MDH2
PICK1	ME1
PIEZO1	MEMO1
PIK3C2A	METAP1
PIKFYVE	MKRN2
PIP4K2C	MMS19
PIP5K1A	MOB1B
PKN2	MRPL47
PKN3	MRPS23
PKP4	MRPS27
PLAUR	MSH3
PLBD1	MSN
PLCB3	MTAP
PLCB4	MT-CO2
PLD1	MTHFD1
PLEK2	MTHFD1L
PLEKHG2	MYBBP1A
PLEKHJ1	MYDGF
PLEKHO2	MYH10
PLXNA1	MYOIIA
PLXNB2	MYOF
PML	NACA
PPFIA1	NANS
PPFIBP1	NAP1L4
PPP1R13B	NARS1
PPP1R21	NAT10
PPP1R37	NCEH1
PPP2R5C	NCSTN
PPP2R5D	NDFIP1
PRKAG2	NDUFA4
PRKAR2A	NDUFA5
PSMC1	NDUFB10
PSMD6	NDUFS2
PTPN13	NDUFS3
PTPN3	NDUFS7
PTPRF	NEU2
PTPRJ	NFAT5
QSOX2	NFYC
RAB11FIP5	NHP2
RAB3IP	NIBAN2
RABEP1	NIFK
RABGEF1	NME2
RABL6	NOC4L
RAF1	NOP2
RAI14	NOP56
RALGAPA1	NOP58
RASA2	NPM1
RASA3	NQO1
RASAL2	NSF
RB1CC1	NSFL1C
RBSN	NSUN2
RELL1	NT5E
RFTN1	NUDC
RFWD3	NUDT1
RHBDF2	NUFIP2
RHPN2	NUP153
RIPOR1	NUP43
RNF149	OCIAD1
ROBO1	OLA1
ROCK1	OSBP
ROCK2	OTUB1
RPN1	OTUD6B
RPS6KC1	P4HB
RSU1	PA2G4
RUBCN	PAFAH1B1
RUFY2	PAICS
RUSC2	PARP2
SBF1	PDCD5
SBF2	PDCD6
SCAMP1	PDCD6IP
SCARF2	PDHA1
SCYL2	PDIA3
SEC24C	PDIA3
SEMA4C	PDIA4
SERPINE1	PDIA6
SH3GLB1	PEBP1
SHB	PEPD
SHMT2	PERP
SIPA1L3	PFDN1
SLC12A2	PFDN2
SLC12A4	PFDN6
SLC12A6	PFKM
SLC16A3	PFKP
SLC20A2	PFN1
SLC30A1	PFN2
SLC39A10	PGAM1
SLC3A2	PGD
SLC4A2	PGK1
SLC4A7	PGLS
SLC5A3	PGM2
SLC7A5	PGRMC2
SLC8A1	PHB
SLC9A1	PHB2
SLC9A3R1	PHGDH
SMCR8	PI4K2A
SNAP23	PIN1
SNTB2	PITPNB
SNX12	PKM
SNX3	PLAUR
SNX33	PLD3
SNX6	PLIN3
SNX8	PLS3
SPAG1	PLXND1
SPRY4	PNKP
SPTAN1	PNO1
SPTBN1	POLB
SPTBN2	POLDIP3
SQSTM1	POLR1C
SRC	POLR1G
STAM	POLR3A
STAM2	POR
STEAP2	PPA1
STEAP3	PPIA
STK10	PPIB
STK24	PPM1B
STOM	PPM1G
STOML2	PPP1CA
STX10	PPP1R13L
STX16	PPP2CA
STX4	PPP2R1A
STX6	PPP2R1B
STXBP1	PPRC1
STXBP2	PRDX3
STXBP3	PRDX4
SUGT1	PRDX5
TANC2	PRDX6
TAOK3	PRKCSH
TBC1D10B	PRKDC
TBC1D22B	PROCR
TBC1D2B	PRPS2
TDP2	PSAPL1
TDRD7	PSAT1
TFRC	PSMA3
THADA	PSMB6
TIAM1	PSMC1
TM9SF4	PSMC2
TMEM200A	PSMC3
TMEM237	PSMC4
TNFAIP3	PSMC5
TNFRSF10B	PSMC6
TNIK	PSMD1
TNKS1BP1	PSMD11
TNS3	PSMD12
TOM1	PSMD13
TOM1L2	PSMD14
TPD52L2	PSMD2
TPM4	PSMD3
TRAPPC10	PSMD4
TRAPPC11	PSMD5
TRAPPC12	PSMD6
TRAPPC2B	PSMD7
TRAPPC2L	PSMD8
TRAPPC4	PSME1
TRAPPC5	PSME2
TRIOBP	PSME3
TRPM4	PSMG3
TSPAN15	PSPC1
TTC12	PTPA
TTC7B	PTPN1
TULP3	PTPRF
TXNL1	PTRH1
UACA	PTRH2
UHRF1BP1	PYGB
UHRF1BP1L	QARS1
UQCRH	RAB11A
USP12	RAB14
USP32	RAB1A
USP43	RAB1B
USP54	RAB21
USP8	RAB2A
UTP18	RAB32
UTRN	RAB5A
VAC14	RAB7A
VAMP2	RACGAP1
VANGL1	RAD23B
VIPAS39	RALA
VPS11	RAN
VPS13C	RANBP1
VPS35	RANGAP1
VPS37A	RARS1
VPS37B	RBBP4
VPS41	RBM3
VPS45	RDH11
VPS50	REXO2
VPS52	RFC5
VPS53	RHOA
VPS8	RMI1
WASHC2A	RNPS1
WASHC2C	RO60
WDFY3	RPA1
WDR11	RPA2
YES1	RPF2
YKT6	RPL14
YWHAZ	RPL18A
ZC3HAV1	RPL28
ZDHHC5	RPL31
ZFYVE26	RPL35A
MYOIIA	RPL5
	RPLP0
	RPN1
	RPN2
	RPP30
	RPS19
	RPS21
	RPS27A
	RPS6
	RPSA
	RRP9
	RSF1
	RSL1D1
	RTN4
	S100A11
	S100A16
	SAE1
	SAFB
	SAR1B
	SARNP
	SARS1
	SATB2
	SBDS
	SCAMP3
	SCAMP4
	SDCBP
	SEC11A
	SEC22B
	SEC31A
	SEPTIN2
	Septin-7
	SERPINB13
	SERPINB5
	SERPINB6
	SERPINE1
	SET
	SF1
	SF3A3
	SFXN1
	SKIL
	SLC16A3
	SLC20A1
	SLC25A11
	SLC25A13
	SLC25A24
	SLC38A1
	SLC38A2
	SLC3A2
	SLC7A5
	SMARCA5
	SMU1
	SND1
	SNRPA1
	SNRPB
	SNRPC
	SNRPG
	SNU13
	SNX2
	SNX6
	SOD1
	SPCS3
	SPOUT1
	SPTBN1
	SPTLC1
	SQSTM1
	SRM
	SRP54
	SRPRB
	SRSF1
	SRSF10
	SSR3
	SSRP1
	STAU2
	STIP1
	STMN1
	STOM
	STT3A
	STX7
	SUGT1
	SUMO3
	SUPT16H
	SUPT4H1
	SUPT5H
	TAF15
	TAGLN2
	TARS1
	TBCA
	TBCB
	TBL3
	TCEA1
	TCF7
	TCP1
	TDRD12
	TFCP2
	TFE3
	TFRC
	THOP1
	THUMPD3
	TIMM13
	TIMM17B
	TKT
	TMED10
	TMED7
	TMPO
	TMPO
	TNPO1
	TOLLIP
	TOMM40
	TOMM70
	TOP2A
	TOP2B
	TOP3A
	TOR4A
	TPD52L2
	TPM1
	TPM3
	TPM4
	TPT1
	TRAP1
	TRIM25
	TRIM28
	TRIM58
	TRIM6
	TRIP13
	TRMT112
	TSN
	TTC21B
	TTLL12
	TUBA1C
	TUBA4A
	TUBB
	TUBB2B
	TUBB3
	TUBB4A
	TUBB4B
	TUBB6
	TUFM
	TWF1
	TXNDC5
	UAP1
	UBA1
	UBC
	UBE2D3
	UBE2L3
	UBE2N
	UBQLN1
	UBTF
	UCHL1
	UGCG
	UGDH
	UHRF1
	UMPS
	UQCRC2
	UQCRFS1
	USP10
	USP14
	USP5
	VAMP2
	VAMP7
	VAPA
	VASP
	VCPIP1
	VDAC1
	VDAC2
	VDAC3
	VIM
	VPS35
	WARS1
	WDR1
	WRN
	WWP2
	XPO1
	XPO5
	XPOT
	XRCC1
	XRCC1
	YARS1
	YKT6
	YOD1
	YWHAB
	YWHAE
	YWHAG
	YWHAH
	YWHAQ
	YWHAZ
	ZBTB10
	ZC3H15
